# Supplementary material for: The m6A-methylase complex recruits TREX and regulates mRNA export
Source: Sci Rep. 2018 Sep 14;8:13827. doi: 10.1038/s41598-018-32310-8 (PMC6138711; doi:10.1038/s41598-018-32310-8)
Supplement: Supplementary file 2 — supplementary table 1 [file 41598_2018_32310_MOESM2_ESM.xlsx]

## Sheet: Sheet1
WTAP BOUND TRANSCRIPTS "Mammalian WTAP is a regulatory subunit of the RNA N6-methyladenosine methyltransferase Ping et al 2014. Cell Research Xiao-Li Ping et al. 2014"	YTHDC1 BOUND TRANSCRIPTS "Structural basis for selective binding of m6 A RNA by the YTHDC1 YTH domain Chao Xu et al Nature Chemical Biology 2014"	M6A CONTAINING TRANSCRIPTS "A majority of m6A residues are in the last exons, allowing the potential for 3' UTR regulation" Ke S, et al. 2015 Genes and Dev	Intron less and m6A
CDH4	YTHDC1	CA2	ADRA2C
TBC1D22A	TMEM43	COL4A3	RGAG4
CSMD1	CSRNP2	SLC26A2	FUT4
VAC14	KBTBD6	EXT1	CXCR4
NTM	TINCR	FANCA	FZD1
DPP10	CBX6	GCDH	HIST1H3D
RBFOX3	NOP56	MSH6	IRS4
CADM2	PPM1G	HK2	TAF7
LOC286189	HNRNPA0	ITGA6	PPP1R3D
MIR4485	SLC38A7	MYO5A	SNTB2
CSMD2	NEAT1	PHKB	CCDC85B
SMYD3	MTDH	PHKG2	FRAT2
DMD	CDCA2	PMM2	C17orf59
NELL1	NFIC	ATXN1	MAGEE1
MYRIP	CACTIN	EXT2	IRF2BPL
DYNC2H1	DAG1	PAFAH2	GSG2
FHIT	TMEM223	RFX5	LENG9
LRP1B	CREBZF	UBE3A	MALAT1
SLC35F3	SLC7A5	HOXD13	HCG11
PRKG1	PHF20	IGFBP5	ADRB2
MACF1	FZR1	BCL2	KCNJ11
PPFIBP1	NFATC3	ADRA2C	KCTD11
CACNA2D2	RNF26	ALDH1A3	TUSC1
SNORA25	TAPBP	ALOX12	NRARP
DLG2	ABCA13	CACNB2	SLC10A5
CHST11	SCARA3	IGF1R	HNRNPA1L2
DCHS2	NIPBL	IGF2R	SPIN4
DNAH14	USP30	NR3C2	UFSP1
RAI14	ZNF598	P4HB	PURG
CR1	GSPT1	TIMM50	C6orf120
SNORD22	SIK1	SPOPL	ITPRIPL2
CTNNA3	EEF2	C14orf37	SDHAF1
ABCC4	PCBP1	PDE4DIP	FAM127A
SNORA63	NACA	RREB1	FAM127B
FLOT1	SLC16A3	ALG11	FAM127C
TSEN2	TUBB	ZNF740	ZNF623
ZCCHC14	UBALD2	ERBB2IP	UQCRHL
DKK2	TOR1AIP2	C1QL4	ZBTB34
SNORA81	FOXF1	C4orf46	C17orf100
GSTA4	TRAPPC12	ENAH	KLLN
GRM8	KMT2E	FAT3	C17orf96
DCC	LOC286189	KIAA0930	ATXN7L3B
RXRB	MCL1	RNF187	ZBTB42
GPHN	PITX1	ZSCAN23	PPP1R3G
ARRB1	TPPP	C9orf117	OTUD1
LRRC32	HFM1	SLC3A2	ITPRIPL1
PRKAG2	EDARADD	DCUN1D2	C3orf80
TMEM108	SLC7A1	MAEA	ZBED6
ESRRG	ATP11A	BTBD11	RBM15
GRID1	SON	OS9	RANBP6
GNAQ	UBE2R2	SH3PXD2B	FOXC1
ADD2	DDX17	SFMBT2	FZD2
DNAJC5	RHOF	ABCC5	CENPB
VAV2	PCED1A	RGAG4	CHML
PTCH2	TPX2	LIN52	GAS1
MIR3687	PLEC	PLEKHG1	H2AFX
NRXN3	BCL9L	RPS29	INSM1
SNORA8	DEGS1	SAMD5	JUN
ANKRD28	FBXO34	MAGI1	JUNB
HIF3A	ATXN1	RHOT1	MC1R
ATRN	PEG10	PRKCZ	MGAT2
BOK	AKAP2	ZNF704	P2RY1
PLXNA4	PALM2-AKAP2	GALNTL6	PIGC
CERS6	ELL2	FOXK1	RAP2B
MPP5	NUAK2	CYFIP2	SOX2
SNTG2	PRR3	RUFY3	SOX4
TMEM120B	DHCR24	DYNLL1	TBCC
PCBD2	LINC00473	SCD5	TSPYL1
CDH13	YARS	SLC38A10	FZD7
ALK	SF1	UNC45A	FZD9
SHISA6	FLOT1	MLLT4	GALNT4
SCAF8	ATMIN	PQLC2	RHOB
SNORD28	NOTCH2	PALM	CEBPA
ATG7	NR3C1	DCLK2	FOXD1
ZFYVE28	CALD1	PRDM15	FOXE1
HHAT	DERL1	TTC23	NAP1L3
ERBB4	CIAPIN1	CEP85L	CEBPB
FRMD4A	CXCR4	TRAK1	CEBPD
CNTN4	ZNF460	ARHGAP24	FOXG1
LARP4	HIF1A	STIL	H1F0
ZNF335	FLJ37453	RCC1	JUND
FEZ1	SCAF1	TKT	NOG
TNPO3	MAZ	SLC7A6	MAFB
VTCN1	NUP62	QSER1	FRAT1
GALNT16	KIAA0040	ZFYVE19	POU3F2
ST18	SRR	INSR	ARL4C
CCSER1	LARP1	ZBTB38	PURA
SNORA74A	SLC39A1	FTO	H1FX
SNORA75	MTSS1L	WHAMM	PNMA1
SULF2	SOCS3	KIF18B	PCBP1
RPS13	ITPRIP	EPHA6	POU3F3
CELF2	TXNRD1	PLEKHM3	HEXIM1
ERCC6L2	ZBTB4	MEGF9	RSC1A1
SH3RF1	MLX	BICC1	RRAGA
TRIM29	UBE2L3	BAHCC1	HNRNPA0
PPP2R3B	CELSR2	TMEM120B	SOX12
C7orf50	SARS	COMMD5	RNF113A
SAMD12-AS1	GFI1	PRKDC	SOX21
PKMYT1	POLR2F	RBFOX2	ZXDA
PDE7B	RNF212	TOM1L2	ZXDB
SH3GLB1	JADE2	RABEP1	FZD10
HMCN1	ANKRD30BL	PTCH1	FOXD3
MTHFD1L	GPRC5A	ZBTB40	SEPHS2
CDKAL1	HR	FOXN3	LDOC1
CDC14B	TEX2	ABCA3	RBM15B
GLO1	RPL10	ACACB	UBQLN2
SNHG10	LOC550643	GBX1	MAGEH1
WDR76	SERBP1	DZANK1	ZNHIT2
TMEM229B	ALG13	KAT6A	EID1
PLEKHB1	NDUFV3	TMEM100	FJX1
CYLD	BRD9	IQCE	MOCS3
FLJ45974	CBX5	PDS5A	LCMT2
TSSC1	HDGF	ZNF707	DOLK
AIFM3	EGR1	CABLES1	RRS1
PWWP2A	PPP1R15B	ACTB	CSTF2T
PRKCE	PHLDB2	ACOX3	TMEM158
TP63	ELK1	C14orf159	IRF2BP1
RASAL2	TMEM127	ALPK1	C10orf12
PRKCB	TCF19	GIGYF2	IER5
WASF2	PTRH2	ACVR2B	RPP25
GTF2I	DDX59	SLC35E2B	TRMT12
G3BP1	MKI67	ACVR1	C19orf73
TMEM63C	MDC1	ADARB1	PRMT6
RAI1	OLFM1	FAM208A	DDX28
SNORA69	QSER1	SLC8A1	FEM1A
CADPS2	SCD	HIPK2	KLHL9
EBF2	ARAF	MDGA2	GPR27
SNORD53	NAP1L4	LIN54	WDR5B
NAV2	PPP1R10	KANSL3	RPRM
SLC24A4	ATN1	ADCY9	UTP3
SNORA49	ZNF831	SMEK2	CHMP1B
PLEKHA6	SLC39A14	BCOR	THAP11
FBXO11	DDX39B	OSGIN2	B3GALT1
RPS29	PIEZO1	PIGG	TSPYL4
GTF2IRD2B	CENPF	KIAA1598	NAP1L2
CPZ	IRF2BPL	GFI1	MAGEF1
MDGA2	SEPT9	CD59	MESDC1
SNORD32A	SQSTM1	AUTS2	GPR135
CXCR4	NONO	MET	SOWAHC
SAMD5	DR1	APC	TMEM185B
SLC26A2	PTP4A1	LIFR	HPS6
DLGAP4	ACSL3	CLCN5	FAHD1
CALR	BCL2L2-PABPN1	AP1G1	SF3B5
SNORD68	PABPN1	VPS53	RNF26
STON2	GOLGA7	THRB	CCDC8
EYA2	CDC42EP4	SPRED2	SRSF8
SNORA31	RRP36	ARHGEF3	KBTBD7
CGNL1	FAM200A	SPIRE1	DNAJC30
ZBP1	ACOXL	ROBO2	SFT2D3
PDE4B	TMA16	TRIM2	ADO
COL23A1	PXN	ELOVL6	TIGD5
DGKB	CDK12	PWWP2A	ZCCHC3
SYNE2	TRIM25	MEF2A	PURB
HOXB9	RIMS4	PLCH1	ZNF830
FARP1	SLC35F6	SUN1	TSSK2
NEO1	ARFGAP1	PTPN12	TMEM203
TECPR2	SPECC1	RBM20	EXOSC6
TCF4	SIGMAR1	C7orf50	B3GALT6
MDM2	ARHGAP21	LRRC8D	ABHD16B
PLCG2	RBMXL1	LRRTM4	CHST14
SNORD88C	PGAM5	HDHD1	FAM122A
GREB1	RNF121	DCTN4	MARS2
SNORD52	CACNA2D2	LRP12	KTI12
DLGAP1	EN2	TOM1	KCTD12
CNTN5	LOC100129620	METTL20	KLF14
SUN1	MGA	KIAA1432	NDNL2
SCARNA13	PKM	LRIG3	CENPBD1
PKM	E2F3	KANK2	PIGM
PIK3R6	NACC1	PRDM6	TIGD1
TMEM43	OS9	ZNF841	GJD3
FAM120A	HSP90AA1	LRRFIP1	TTC30A
PACS2	ICMT	TTLL11	EID2B
KDM6A	POLDIP2	TBL1X	TTC30B
DNER	TMED7-TICAM2	CCDC66	PGBD4
TRIP13	JUND	CLASP1	CCDC89
FCHO2	CREBBP	SLC10A3	KBTBD6
FGD4	CDV3	CTIF	EID2
GRM5	SSX2IP	BBX	CCDC96
MPRIP	BRD4	ITPK1	FAM43A
LNPEP	MET	EHBP1	SOWAHA
TTLL1	RBMX	FBRSL1	EXOC8
KIAA1598	CERS5	CHID1	CCDC71L
LARP1B	FADD	ARHGAP32	KRTAP19-1
DNAH5	PRRC2A	DLG2	AMIGO3
ZC3H3	GPATCH8	ERI2	NANOS1
KCNB2	BCL2L1	KCTD1	FIBIN
CHST15	MGAT1	KIAA1324L	TMEM81
HECW1	C9orf69	LRRC27	RPRML
ATP11A	SF3B4	LTB4R	IER5L
RPS6KA2	SLC25A23	NDE1	PPAPDC2
STAU2	ST6GALNAC4	NHSL1	YY2
ULK4	DOCK5	DET1	RGS9BP
STXBP5-AS1	SNAPC1	CCDC42B	RNU5E-1
APBB2	NUTF2	CCDC85C	FBXL19-AS1
SNORA52	KAT2A	ZNF286B	ARHGAP5-AS1
SSH1	NFE2L1	NCOA4	MIR1256
C16orf70	SRCAP	EXOC7	DKFZP434I0714
BMI1	SRRM2	CDK6
MIR548W	RHOBTB2	TSEN2
NDST4	NXN	SETDB1
CILP2	LRFN4	TTC28
SV2B	TMBIM6	ZDHHC7
FLJ35024	TET2	MEF2BNB
FGFR1OP	TPM4	DIP2A
ASCC2	RBM12	MPZL1
ANO3	SERPINH1	C1orf86
ST8SIA1	CLIC1	PQLC1
MYO10	AGAP1	IVD
EVI5	ZBED5	BOD1
B3GNT1	HMGA1	CANT1
LRIG3	BCL9	KCNQ5
ANXA6	C10orf2	NAT1
TUBA1C	NETO2	SYNJ1
KDM4C	NEU3	TRAPPC9
LRRTM4	OPN3	TULP3
ADCY3	EPC2	POC1A
PDE10A	MED10	TNRC6B
TEX101	TMX2	RPTOR
PRDM6	MPZL1	RAPGEF6
PLEC	SLC37A4	ANKRD33B
ZNF777	IMPAD1	EIF4ENIF1
MACROD1	IPO8	DISC1
HAUS7	INIP	FZD6
HFM1	DDA1	MAST4
ARL2	ZRANB3	PRKAR1B
CCDC85C	MALAT1	SLC25A11
WBSCR17	FAM208B	PDE4D
BACH2	ITPRIPL2	FRAS1
WDR96	PRRC2B	LCORL
GALNS	KLF13	PPP1R9A
DEFB103A	RANGAP1	NEK6
NAPB	HUWE1	RGMA
TIAM1	GATAD2B	IDS
BTBD9	REST	RAB35
SFXN5	NPTX1	NAV1
ACYP2	KLF4	BLCAP
COL1A2	INO80D	CADPS2
C18orf25	CSRP1	BIRC5
CD82	ZBTB7B	ABL2
TMEM45B	GAS1	TMEM48
EXD3	RAB8A	PIN4
UGT1A3	NM_015872	ZMYM3
SH3PXD2A	NEU1	VEGFA
SNORA53	ABL2	SATB2
PCSK6	ERRFI1	NEO1
LRRIQ1	RMI2	TECPR2
CELF6	STT3B	TK2
NRP1	TBRG4	ZFYVE28
THRA	RIBC2	PGM1
SNORD83B	COA6	CHST11
RP1L1	TXNRD2	SMG7
ABI3BP	CCDC34	ZEB1
TMEM2	PPP1R3F	ZFYVE27
LOC339240	PRKY	RIF1
TMTC2	LATS2	SCN8A
MEGF9	PTPN23	ECI1
LENG9	SRXN1	PARP8
EYA4	TSC22D1	ZFX
KIAA1522	C19orf48	MINPP1
SLC39A11	FEM1B	GYG2
FMNL1	ASH1L	FLAD1
THTPA	SLC35E1	PCYT2
IMPA2	PRSS21	PACSIN2
CRTAP	DUSP14	WNK1
MIPEPP3	CD276	CLDN12
MTRNR2L5	CCNT1	MYNN
ZNFX1	PRKRIR	NFIB
UBE4B	SLC1A5	SMAD7
MOB2	TSPYL2	IPO8
IL32	ZNF703	MID1
LOC116437	STX16	C9orf3
TCP11L2	NDE1	DIDO1
MYO5B	MEX3D	DDIT3
HLA-DRB6	IER3	ANKRD28
TCF3	ZFR	DENND1B
SYNPO2	WIZ	SLC12A8
PTCHD2	TMED7	SEPHS1
GPR133	MAP4	PLEKHA1
PRKAR1B	ATL2	OXR1
MYH10	NDC1	FOXJ3
SIGLECL1	TGIF2	KIAA1522
BRPF1	AXIN1	SEMA6D
SLC6A3	BMPR1A	DGKZ
WDHD1	B3GNT2	CABIN1
DIDO1	RAB35	LRBA
MLIP	PPARGC1A	CNOT2
FMR1NB	MRP63	SUN2
PIK3R4	TMED8	NCOA7
USP1	METTL21A	DOPEY1
FIGN	CAPN2	SH3GL1
PABPC1	GNB2	NAT6
RAPH1	ABCF2	ZNF821
WIPI2	FAM120C	MXD1
IL22RA2	NEGR1	CFLAR
PDLIM5	ANKRD11	CUX1
MYH13	FOXM1	WDR27
SPTSSB	PXDN	GPBP1
PASD1	NUCKS1	BMPR2
MCM9	IGF1R	C1orf151-NBL1
RNF187	TRIM26	CKLF-CMTM1
HMGA2	MAML1	MAVS
C1orf227	USP22	CASP10
ZCCHC11	FAM129B	ARID4B
GPC3	NDST1	CTNND1
MED12L	TNRC18	HNRPDL
SPTAN1	GATA2	SERPINH1
CACNA1C-IT3	WNK1	CAMK2D
MIR9-3	FADS1	CD99L2
KHDRBS3	C15orf39	HLCS
MAGI1	YTHDF1	DEPDC5
NCKAP1	RBM27	E2F3
VAV3-AS1	UBTF	PACS2
C10orf107	RNF182	DENND5A
PCDH1	DNAJC3	ACSF3
ZNF611	CNOT6	CCDC40
FBRSL1	PRR12	SPECC1
ABP1	ARID5B	TOB1
BCAP31	TUBG1	FOXP1
CCDC40	RASSF8	NRP1
KIAA0146	KDELR1	CD83
PPIE	YOD1	GMNN
SCARNA12	NCLN	PASK
IRX1	ZNF768	PLK2
KAL1	ALDH1B1	CEBPG
SNORA71C	ABCA3	C14orf132
CDCA8	CHD9	GMDS
CPNE8	ZNF398	TBC1D1
EFCAB1	ICAM1	MYH10
GATA4	TSPAN17	ARHGAP22
BTAF1	PACS2	RNF213
FOXN3	APEX1	WNT5A
BARHL1	ARHGAP11A	NSUN4
TAF4	CHSY1	PDCD6IP
RAD50	NOC2L	ETS2
FOXK2	GPATCH2	UBE2L3
SNORA54	KCMF1	CTBP2
LOC155060	TMEM38A	DYNC1H1
NDUFAF3	NT5C3B	DPH2
BMP1	ZCCHC11	EDA
C1orf50	ANK2	EXTL3
LRRC8D	DPP7	FLNB
PIGG	MRPS7	SLC37A4
GPR161	LIMA1	GPR39
ADAMTS7	GPR56	AARS
PLXNA2	SOS1	ACP2
RASA4CP	ERGIC1	AHNAK
FSIP1	NCL	AHR
NEAT1	MCAM	AKT2
HIST1H4C	KCNAB2	ALCAM
NCMAP	AHRR	ARL2
TNXA	RNF213	ATP1B1
SUPT16H	EPAS1	ATP2B4
OR4D2	ALPI	BAI2
PQLC1	PHB	BAI3
CBX7	TAGLN2	BICD1
GRAMD4	NCOA6	BMP6
LOC729852	GATAD2A	BMP7
FBXL20	TUBB6	DST
ARHGEF28	FTL	CDH2
ZNF644	WHSC1	COL6A1
ADK	CHML	CSNK2A2
WRAP53	PTBP1	CTNNB1
UBL3	CHP1	CTSB
BEST1	ILF3	E2F5
FBXW4	KIAA0947	EFNA5
MLL3	SLC35C2	ELK4
BOLL	FOXRED2	ERCC1
ASF1B	HIVEP1	ETV6
EIF4ENIF1	CHERP	FBN2
LOC256021	NUFIP2	FOXO1
CTAGE5	TRIB1	FLT1
SSB	CREB3L2	FNTA
FRMD5	HCG18	FUT4
EVPL	ZNF787	GATA4
PRSS21	DYNLL1	GPC1
RANBP9	HDAC7	GYPC
ESRRB	SRGAP2	HARS
KIAA0355	DDX3X	HTT
KIAA1456	BPTF	HIVEP1
PDE9A	TAF7	IARS
SUZ12P1	DCAF7	ITGAE
CELA2A	H1FX	ITPKA
CLTB	UBQLN2	ITPKB
RHPN1-AS1	MIR548N	ITPR2
RTN4RL2	PPIB	KPNA1
NXT1	RAD23B	KPNA3
STAG2	FTH1	LAMC1
PIGZ	FTSJ2	ABLIM1
BCL11A	NF2	LYN
FKBP5	THEM6	MDM2
HSD3B1	BAIAP2L1	MDM4
MURC	ZNF57	MEIS1
ABCA1	OLFML2A	MAP3K3
SNORD43	ZNF543	MGAT5
C14orf37	C15orf41	MKI67
MYL1	DNAJC8	MSH3
SALL3	ZFP30	NFYA
GARNL3	KLHL26	PCSK6
ZMIZ1	RXRB	PAK2
IL15RA	ZBED3	PBX1
FLVCR2	RAD51L3-RFFL	PCDH1
SYNJ1	U3	PGF
NUP153	CYP1B1	PI4KB
SMAD9	KRT80	PLD1
MSRB3	ECE1	PPP2R5C
B3GNT6	CLU	HTRA1
SHISA4	FSCN1	PSMD2
NDUFV2	IER5L	PSMD11
SNORD96A	ADAR	PTPN1
CD8B	HIPK2	PTPRG
41609	TBC1D14	PVRL2
SHCBP1L	EIF4G1	RAD23B
SPSB4	ARID1A	RASA1
SNORD69	ATP9A	RDX
MBNL2	TUBB4B	UPF1
CPT1A	SCAF8	REV3L
PLCH2	FBXL18	RGS12
PHPT1	SUGP2	ROBO1
PPP1R37	IRF2BP2	RPS6KA1
NPAS2	FAM53C	SATB1
NUF2	UBAP1	SHB
RNPS1	RNF40	SP4
LUST	FOXC1	SPG7
XRCC6P5	EEF1A2	SPTBN1
EMP3	IRS2	SVIL
FLJ38109	EGFR	TCEB3
CORO2B	LGALS3BP	TIAM1
CC2D2A	SH3BP4	TRAPPC10
LIN7A	ZCCHC14	TXNRD1
NEB	ADNP	UBE2G1
TET1	CERS2	USP1
LINC00707	MID1	UVRAG
DNMT3L	SLC3A2	EZR
ATP5A1	ZNF384	ZNF134
DNAJC13	TMEM214	PTP4A1
MRPS31	MFN2	CXCR4
N4BP3	ZEB1	USP7
CTC1	OGDH	SLC7A5
PCGF3	DHX33	NRIP1
LINC00842	DLX4	TRRAP
NUP214	FOXO1	AXIN1
DGKI	RDX	FZD1
SACM1L	CDK13	HIST1H3D
PMM2	PIK3R2	BCAR3
IL16	HEXIM1	NCK2
ASIC2	ZFHX3	DYRK3
SS18L1	FSTL1	CUL4A
MIR548H3	TAB2	CUL1
LOC100287944	C5orf15	TPST1
HSD17B12	RIC8A	IRS4
EPHA5	OSBP2	PPM1D
ADAM12	LDOC1L	PKP4
FILIP1L	SMEK1	CPZ
ME1	TPI1	KLF7
CLASP1	RCC1	STC2
LOC285972	CDC7	CDK13
MIR26B	EIF2S3	UNC5C
BAG2	IGFBP4	NOL4
RNU12	PTPN1	TRADD
DNAI1	TNFRSF10B	RNGTT
D2HGDH	WDR43	NAPG
GPR89A	TOR1AIP1	PEX11A
TSTD3	RNPEPL1	IL18R1
GSDMC	GATAD1	ST3GAL5
PCDP1	CEP85	SYNJ2
ERF	TTYH3	SQSTM1
MYT1L	ANKRD40	BTRC
NCOR2	RHOV	STBD1
LHFPL3	PMP22	ADCY3
NLRP7	CNBP	BYSL
SLC38A10	PPP1R15A	EFNB2
IFT46	KCTD2	EMX2
SWT1	TCTN3	MYO9B
PTK2	MBTPS2	SLC9A3
RHOT1	TM7SF3	SNRPD3
GNA12	THAP11	SEMA3F
SLC37A3	ESCO1	CYTH3
FLYWCH2	BCCIP	KLF4
IKZF2	PSMG4	TRIP12
SLIT2	SGK1	BAG2
ATP6AP2	GABARAP	RAB3D
PAF1	THSD4	BCR
CLTC	C5orf51	BMPR1A
GATS	LYSMD3	PTTG1IP
TOX3	SLC12A7	CALR
SRRM4	TAF5L	CDC34
LOC387895	RPRD2	CDH1
FREM3	EIF3B	DDX10
BCR	CENPO	DSP
SNORA58	EP300	EPHB2
RGPD4	VIM	ESRRB
VPS13A	CEBPB	GPC5
KIAA0226	HM13	GPC3
SENP6	PATZ1	GOLGB1
KRT32	LINC00842	ARHGAP35
ERBB2IP	CTBP1	FOXK2
XKR3	PODXL	LRP2
PTGIS	STAU1	NFATC3
41334	CHTF8	TTC4
LOC100287042	EIF4A1	BRPF1
RAB3B	SP1	PABPN1
NR5A1	MED1	ETF1
PDE6G	CRKL	MAPKAPK2
LINC00032	LRRC41	KCNB2
CXCR7	SPEN	SNAP29
HS3ST1	ANTXR1	TAOK2
IRAK3	SPRED2	SLIT2
TSPO	POR	PPIG
USP38	CHD3	LONP1
SAMD3	SLC25A29	NRXN3
RAPGEF1	GTF3C5	ZFYVE9
MLLT6	EXTL3	HS6ST1
STUB1	USP10	PEX16
SCARNA22	ABL1	NTN1
POC1A	SAMD4B	SH3BP5
GLRX3	C6orf62	ONECUT2
ARHGAP21	DOT1L	WTAP
ATP13A4	KIAA2013	ZFP36L1
TRAF2	EXT1	DOCK3
SST	IL6R	JARID2
ITGB8	TMPO	MYO1E
ARHGEF1	PHF12	NHP2L1
ZFAND4	SDHC	NRF1
SMARCC2	TYSND1	PPARA
GGTA1P	FBRS	SEL1L
CSF1R	AFF1	TLE1
CTNNB1	CDK2	SLC27A4
CUX2	HMGB1	AKAP12
SNORD46	USF1	OXSR1
KRTCAP2	FBXW2	NUP153
C2CD3	TOR1B	DOPEY2
SNX33	PRRC2C	USP10
MYL12B	PHF19	ADRBK2
RASGRP2	HOXB6	EGFR
NEGR1	MBNL1	EPHA3
FAM161A	WIPF2	FOSL2
CTDSPL	SGMS1	RAPGEF1
NRF1	TUG1	HDLBP
FAM175B	TCERG1	HSPA5
FASTK	FAM222B	NFIL3
PEPD	NSMF	NKTR
MSANTD1	LDHA	NUP98
MBOAT2	RPN2	PODXL
DYRK3	NCEH1	PRKCE
SCD5	ABR	ROCK1
POTEA	TPBG	CCDC6
TXNDC11	CENPB	AKT3
IGSF5	FOSL2	ABCA1
DSCAML1	ADRM1	APBA2
GOLGB1	EHD2	DMXL1
GRAMD1B	PODXL2	ING1
CLDN23	SEPT11	LNPEP
ACVR1C	SLC38A2	SMAD6
GLI4	FRMD5	NFIA
LHX3	C11orf82	PTK2
LOC100616530	LOC150776	SOLH
RPL35A	FENDRR	SOS1
PPP2R4	FGD5-AS1	TAF7
JUP	MARCH8	TP53BP1
ANKH	RPS6	EVI5
SLC24A3	MROH6	TAF1B
SLC13A1	TAX1BP3	ABCF2
HR	GAREM	GPC6
SCAF1	MPP5	UST
TPST1	RNF13	ARPC5
FN3K	SACS	ABI2
CEBPG	JOSD1	RCL1
ESRRA	KLHDC10	RBM6
SNORD78	DSTYK	LHFPL2
ST14	NOL11	USPL1
ZNF610	PDP2	PRKD3
ALCAM	ING5	STUB1
TSPAN18	ORAI1	APC2
LMBR1	RNF144B	GOLGA3
SLC41A1	ELF2	SMAD2
PPAPDC1A	LOC642852	SMAD9
SMAD6	LOC100128361	MLL
SNORA80B	NCOR2	AFF1
B3GNT2	LMLN	MLLT6
GABBR2	PTP4A2	MOCS1
CDC34	RHOB	SIX1
SLC24A6	CALR	EXO1
COMMD2	HCFC1	CDC42BPB
MLNR	CD44	HDAC6
C12orf40	POLR2A	NOD1
HSPB11	U2AF2	YAP1
TTC23	SLC38A1	TAB1
TTF1	GNAS	ORC2
HOXD-AS1	PDE4A	PBX3
CHKA	LIMCH1	PDE4A
SPOPL	ARHGDIA	POLE
ING3	RXRA	PPARD
SLC25A2	FASN	PPP1R3D
SCN4A	IGF2BP1	TACC1
E2F5	ZNF646	AIMP2
MXD1	RPP25	NCOR1
RNF144A-AS1	POM121	NCOR2
ERO1LB	HNRNPK	PCGF3
KAZN	KIF5B	BASP1
PLEKHN1	MED13	TACC3
ECE2	HSPA1B	HMGN4
ATF7IP	MLF2	SPTLC1
AHR	PSME3	ERF
FAM228A	AKAP13	POLH
LINC00271	TOR4A	SLC2A1
PQLC2	C6orf106	NCOA2
SPATC1L	SETD7	FARS2
FLJ44511	SMCR8	GNA13
MGC15885	HIPK1	B3GNT2
USP9X	G6PD	HSPA8
LOC642236	NPR3	SLC12A7
WSCD1	SLC39A7	KDM5B
WNT3	MEGF9	ZNF460
PRMT1	CHMP1A	SRCAP
SH2B3	SPATA2	MAN1A2
CACNB2	SETDB1	FASTK
TMEM235	BACH1	PLAGL1
LRP12	GOT2	MAP3K4
TAF1D	JUNB	PSKH1
CALCRL	SSR1	SNTB2
VPS13C	FUBP3	LZTR1
FLJ46446	FOXK2	UQCR11
RCN3	NUP214	GCN1L1
BRCC3	MSRB2	METAP2
GNA13	SETD2	CCDC85B
TTC8	NUDCD3	RAB31
CCDC171	GEMIN4	ADAP1
SNORD66	PIAS4	B3GNT1
GALC	UBE2Q1	ZFP36L2
MIR548AE1	ANKHD1-EIF4EBP3	HOXC9
SNORA2B	ZNF319	MYO9A
SF3B3	PPP1R18	RAC1
DYNLL2	MGC2752	SRSF5
MADCAM1	CD55	SOS2
PIN4	SDC1	ZNF19
EZR	ZNF121	ALX1
FNDC3B	BIRC5	PTPN21
ZFP36L1	INF2	ATE1
ABCC9	MORF4L2	WDHD1
PRTFDC1	IRX5	UBL3
FAM184B	MC1R	TRIO
MIR644B	SQLE	ZNF81
PVRL2	LHX2	SLMAP
SARM1	PLK1	PICALM
TPP1	SLCO3A1	SUPT16H
NMNAT2	SERTAD3	AKAP13
ACSF3	PELP1	KLF12
NDST3	VPS39	VPS45
HIATL1	PUM2	U2AF2
AP3S1	TPGS2	TTF1
OTX2	PRR11	ATF6
LOC440040	RPRD1B	GNA12
SH3PXD2B	CLPTM1L	ZFPM2
VPRBP	SNRNP48	FRAT2
PPP1R3D	FAM83H	MACF1
C11orf49	POLR2J4	CBX5
GRAMD1A	U3-2B	SERGEF
FAM224B	NIPA2	GTF3C4
RNF213	AGPAT3	TRIM32
MROH1	TKT	RAB3GAP1
IPO9	GIGYF2	SIRT1
ACSBG1	ATG13	TRAM2
VEZT	CCT2	LPHN2
SCARNA7	ASAP1	KAT6B
FAM83F	RAB5B	MYO10
CD274	ELK4	PIP5K1C
LOC100507351	KPNA2	PLXNB2
MGC16275	PPM1D	RPS6KC1
PEX11A	NFIL3	SF3B3
EEF1A1	CNOT3	NXT1
GFI1	SETX	ANKRD11
LOH12CR1	SYNM	SNX8
FZR1	COMMD2	ZDHHC8
LAMA4	ADPRHL2	TMEM2
WDR82	TMEM248	MKRN1
NCOA7	PPM1A	DEXI
SLC9B1	FAM83D	SACM1L
C2orf43	LLPH	MRPS28
MED13L	JAGN1	C19orf53
PARP2	EPT1	UBL4A
MCM8	SNHG3	CELSR1
MEI1	LINC00657	SLC7A11
PCSK1	CD82	ZNF318
LOC729506	KIAA1598	ACAD8
DCP1B	SULF2	PELP1
BNC2	SRSF11	SESN1
ITGA6	SEC14L2	PCLO
PI4KAP1	RBAK	SH3BP4
UQCR11	AP2A2	STRN3
AMZ1	NSUN4	SLC2A8
SNAP25	HNRNPA1	PIK3R4
USP46	PSMD12	MDN1
KPNA1	SPAG1	PSME4
DCUN1D3	KLF7	ARHGEF10
C12orf57	ROR1	SH3PXD2A
HPCAL1	BAMBI	RALGPS1
HMGCLL1	SIX4	PHF14
VPS53	NOTCH1	KDM4A
CDK19	CENPQ	GREB1
HABP4	WDR5B	KIAA0391
SNORD82	H2AFV	PPP6R2
EZH2	TAF1L	DHX34
CLNK	ANKRD26P3	ULK2
GCN1L1	P4HB	KIAA0355
PRAM1	KMT2D	KIAA0226
PVRL4	CBX4	RAB11FIP3
PIK3R1	MLLT1	VPRBP
PICALM	ZC3H4	SETD1A
TLL2	FAM46A	SLK
FAM129A	RAI1	PHACTR2
SNORA27	SLC35E2B	KIAA0513
C11orf48	UBAP2L	KIAA0247
INPP5E	NDOR1	RASSF2
P4HB	ZFP36L1	TM9SF4
TGM2	ZNF451	BMS1
COL6A4P2	UPF1	MAML1
TK2	PRPF8	ZNF518A
DAB2	CD3EAP	KIAA0753
ABLIM3	SEC61A1	CEP170
METTL22	SERTAD2	RHOBTB1
PLXDC1	SEC16A	NUAK1
USP7	MLXIP	ARNT2
C8orf74	AMBRA1	SEC16A
RHPN2	ASXL2	IQSEC1
TMEM65	SEPN1	FAM13A
NEDD1	UBE2O	SUGP2
ZNF740	NSD1	SCAF8
HIF1AN	CD97	KIAA1009
PTPN1	YTHDF3	LMTK2
LYPD6	EIF3C	LPHN1
RNU11	EIF3CL	NLGN1
NR2F2	NFAT5	ZHX2
VTRNA1-3	C17orf51	DENND3
CNIH2	CCDC85C	DIP2C
FOSB	EPB41	PCNX
LOC646278	SLC16A1	CEP152
THSD1	PIP5K1C	DAAM1
TECTA	SLC4A2	TNIK
ABLIM1	MYPN	POP1
EXOSC7	DDX6	PDS5B
PEX5L	TSKU	TRAK2
LOC285033	EIF4B	FTSJD2
FAM86DP	CCNF	RRP1B
MFSD11	MYBL2	SIPA1L3
COL14A1	MAP2K3	KIF1B
SLX4	USO1	SARM1
LOC399815	YBX1	TBC1D2B
LOC100505795	SCAF11	PLXND1
ELP4	IER2	N4BP3
CBL	THRAP3	ZZEF1
FETUB	POP7	ALMS1
ZNF704	PRKAA1	FRMD4B
SPAG16	TACC3	GRAMD4
EPS8	ZXDB	TBC1D9
HERC5	GNA12	ZCCHC14
GIGYF2	HSP90AB1	RGL1
CPSF4L	PTRF	PHF3
SOS1	SF3B3	PMPCA
DDX50	YWHAG	SYNE2
KCP	FAF2	SIK2
GPR132	ZNF609	COBL
PTPN21	ZC3H13	KIAA0556
PTP4A3	CNNM2	ATP11A
DIAPH3	STARD7	KIAA1024
PGR	ZNF8	NUP160
CXXC5	ZNF106	MICAL3
SIRT6	WDR82	ANKS1A
ASXL1	HPDL	CYLD
VWCE	TMEM259	BICD2
LRBA	STK35	ATMIN
RGAG1	AMOTL1	WSCD1
TMEM59	RAVER1	SIN3B
PDSS1	CMBL	ZCCHC11
MAN2A2	OGT	RPGRIP1L
TMCO1	LINC00963	USP22
PRSS36	RARA	SASH1
GAK	RPS4X	SZT2
PWRN2	FOXK1	PHF15
EI24	SEC31A	FAM189A1
RPS6KA6	MID1IP1	PSD3
ASRGL1	SLC39A6	LARP1
PRRC1	ADCY9	FEM1B
ADGB	NCOA7	NUDCD3
RNF126P1	ZDHHC3	MED13L
NCR3LG1	ARCN1	ASXL1
PLB1	SIN3A	TMEM131
NTNG1	GOLGA4	POFUT1
TRPM8	ELOVL1	KCTD2
PLCD1	RNF34	SUZ12
ATP10A	CDK9	PRR5
PHF17	B4GALT1	HECTD1
RAE1	IGBP1	EP400
TGFBR1	ITGA5	POLR1A
EPHB2	FURIN	CAMSAP1
C7orf41	SOX4	ZDHHC5
MYO5A	SRPK1	SLC22A23
DCAF6	PEA15	SEC31B
CASP7	SYMPK	TSKU
FAM102B	STMN1	PTCD1
NUP160	HMG20B	SUSD5
UBA52	IPO7	ZNF451
ELAC2	YWHAE	SIPA1L1
CYP4F3	TRIO	SENP6
SLC16A8	RNF139	ERC2
PWWP2B	DDX42	RAI14
AANAT	CCRN4L	SAMD4A
AGFG2	MAPRE1	TOR1AIP1
LPP	ZNF281	WIPI2
MIR548A2	BAZ1A	DENND2A
FBXO27	CLUH	ZNF777
NDE1	ANKHD1	BRPF3
RGS20	TMEM45A	PODXL2
JAKMIP3	INTS10	ZNF593
ADRA2C	ZNF148	PCF11
WDR65	SPATS2	CHST15
LANCL2	CTNNBL1	STMN3
ANKS1A	MRPL45	TRIM33
TRIM36	ZNF628	TXNDC11
MAN1A2	TNKS1BP1	TEX264
COL27A1	SOCS4	THAP4
TMX1	DYRK1A	KLF13
EPPK1	SNX33	RRNAD1
RBBP7	CBS	UTP18
RTN4R	ABLIM1	MRPS2
PSME3	PICALM	ISOC1
POLR1A	CSNK1A1	BOLA1
CCPG1	ZNF207	AIG1
ZFYVE27	PHACTR4	TELO2
COL4A3BP	FAM13B	MMP17
CKLF-CMTM1	PPP6C	SUFU
NFYA	CSK	UBAC1
PAFAH2	SMAD3	C5orf45
FAM60A	SRPR	PRKAG2
ALMS1	ZNF664	PDGFC
GMNN	RHNO1	HECA
CDH8	GRSF1	IKZF2
NSMAF	MSN	FZR1
MEF2BNB	SUPT4H1	AK3
STRBP	KIF11	SFMBT1
FAM78B	TFE3	PLCE1
GLI1	CNPY3	CENPF
LINC00684	TMED10	NIN
SPCS1	LYPD3	ACP6
MANBAL	SMG5	CLDN18
PTCH1	EIF5B	WWOX
AGXT2L1	BET1L	C9orf114
MOXD2P	SLC25A37	PTPLAD1
ABI3	ALKBH5	NF2
VRK2	YEATS2	PHF20
ZNF436	TBC1D13	CRIM1
GPR32	DENND1A	CXXC5
TNFAIP1	TM2D2	MRPL27
WDR64	ANGEL2	UBAP1
SHROOM4	ACA20	BET1L
TPD52L2	DTHD1	RAB8B
AOX1	C12orf65	CD320
SNTB2	C1orf27	KDM3B
TMEM161B-AS1	MTRNR2L2	ZAK
PI4KB	BTN3A2	UBN1
SIGMAR1	ZNF778	SIX4
UBE2Q2P2	CLIP1	POLE3
RAB5C	PTTG1IP	HAUS7
ELK4	SLC23A2	ARID1B
TRPM2	EIF1B	POGK
SPATS2L	PRELID1	IL17RD
FOSL2	SNX19	SMG6
LTB4R	RAB21	GRAMD1C
PLEKHA4	PDXDC1	VEZT
MIR153-2	RFWD3	ILF3
NIN	LGR4	C17orf59
KIAA1804	COQ9	BNC2
PMPCA	POLR1E	GATAD2A
ATP8B1	GRPEL1	ANKRD10
LINC00085	GLCCI1	BIVM
LMTK2	SLC25A43	MCM9
DENND1B	SNORA20	FBXL12
LOC100128573	U3-2	ZCCHC2
BYSL	U3-3	ANKHD1
UBN1	PLOD1	ZNF407
BCOR	CKAP5	ALKBH5
NKAIN3	FAM83G	LRRC40
SCNN1B	CPS1	WHSC1L1
DMTF1	SET	RAB20
BCL11B	NAV1	EXD3
PTCD1	POGZ	SLC25A38
SPTLC3	CUX1	HIF1AN
HNRPDL	GDA	TMCO3
METTL21A	PTPRS	RMND1
UBE2W	KHSRP	C19orf24
PTGR1	HSPA1A	URGCP
MET	GOLGA3	FBXO34
ZNF460	DNAJB1	USP47
KLF13	SMC1A	BCL11A
SFI1	NPLOC4	C10orf118
VSX1	MAP1S	FRMD4A
GLB1	ZNFX1	VAC14
SNX9	LINC00674	WRAP53
NAPG	TCOF1	CCDC88A
SERHL2	SC5D	IPO9
G6PC	TRIM16L	FIGN
MDGA1	SDCCAG3	ELP3
NFIA	SGK223	CDCA8
KRT81	DFNB31	ELAC2
SLC28A1	EXD2	SHQ1
SLAIN2	DAB2	CEP72
KANK3	EIF5	SMG8
MYB	EIF6	ASF1B
AIG1	PABPC1	MAP1S
DYNC1H1	WASL	ATF7IP
AP2A1	MFHAS1	DNAJC11
CBX5	CDYL	TMEM57
TRIM41	MED12	CARKD
INPP5D	MCM7	RAVER2
RPGRIP1L	TBX3	OGFOD1
RPPH1	SURF6	STEAP3
SAPCD2	ZFP36L2	SAYSD1
ZFX	WASF2	MBD5
C10orf128	UCK2	ZNF839
SLC7A9	FJX1	FBXL8
STAB1	SETD1B	WDR33
LOC729732	PHF3	ADAP2
PCDHA1	AAR2	PAG1
HES2	MRPS2	CHST12
WNT9A	PPME1	LANCL2
ANGPTL1	FOXJ2	TRIM36
SSBP2	FEM1A	MATR3
TNKS1BP1	UBE2Z	SULF2
FDX1	USP36	BAIAP2L1
FENDRR	CMIP	BCAP29
ANKRD13A	CHST14	KLHL7
SNORD16	UBTD2	SSH1
SLC35F1	VKORC1	TBC1D16
ZBTB40	RPSAP58	CCDC93
ACP2	ALDH3A2	USP53
NR1H4	GSTM4	EML4
CHAMP1	RREB1	PAF1
LOC100506023	KIAA0930	GTPBP2
MTFR1L	AGPAT2	PPP1R37
USP47	AP2B1	ABCC1
ZNF304	PAPD5	INPP5E
FAM192A	C6orf48	FMN2
FDFT1	REPIN1	AGPAT4
ZNF574	CEP55	C1GALT1
PTTG1IP	EEF1D	NCLN
CDH5	MYO9B	ACN9
REPS2	CALU	STOX2
FLNB	C3orf58	ARRB1
LEKR1	PIP5K1A	CCNL1
ADCY9	NPIPB5	C16orf62
CFL1	ETV3	VANGL2
SATB2	LEMD3	ZMIZ1
NCLN	GGA3	C12orf5
SSH2	YTHDF2	MAN1C1
C8orf37	SLC16A6	PLXDC1
SUSD5	NSUN2	CSRP2BP
NCOA4	HCN2	ZNF304
COL28A1	CHPF	TMCC3
MORC1	AMMECR1L	PPM1H
LOC100505912	PGM3	TBC1D24
MIR21	CELSR3	RNF150
LOC100996307	GNA11	RIMKLB
TMEM150B	NPM1	CCPG1
ZNF841	RAF1	TBC1D14
TTTY14	DCAF5	MIB1
SH3BP4	EIF4EBP2	ARHGAP21
TBL1X	DUSP1	CRAMP1L
BAIAP2L1	ARHGAP35	RANBP10
PCF11	FAT1	LRFN1
HPSE2	LAMA5	SH3RF1
CSN1S2AP	TRIM28	ZSWIM5
TRIB2	PRCC	PHRF1
SIGLEC15	SYNGAP1	FLYWCH1
ZNF839	TMED2	CACHD1
USP2	SOX12	ZSWIM6
PPM1L	ZXDA	MAGEE1
SCFD2	SLMAP	DDX55
TENM4	F8A1	ANO8
SNORA26	SCAP	METTL14
RNF157	SLC25A15	NCOA5
SLMAP	TATDN2	NR2F2
SMIM13	DESI1	ZNFX1
AKAP12	TRMT10C	CACNA1H
LOXL2	WDR33	ADCY1
ATE1	ADARB2	TNFAIP1
MRPS28	OTUD7B	TRAF2
TOP2B	ZMIZ1	RAP2C
RAVER2	LRFN3	RHOU
FCGRT	ARMC5	RPRD1B
SLC25A25	CBLL1	SCAF1
PKP2	RAB1B	ZNF350
APC	HIAT1	TRIB2
MAVS	SOGA1	BACH2
CLPB	CDCA5	ALX4
FGFR1	ZNF480	RIC8A
PLEKHG1	CDC42EP1	HLX
RBMS1	FAM117B	TEAD1
ADAMTS9	SLC41A1	ABR
LRP8	RTN4RL2	ZNF148
CPAMD8	ZNF714	KCNK13
CFL2	RBM38	HEATR6
C11orf63	LHFPL3	C5orf54
GADL1	LOC100506710	PRDM16
MIR100HG	MAP3K13	TOR3A
GLCCI1	NF1	HERPUD2
LIG1	HN1	LMBR1
PPFIA1	RPS16	AZI2
RAPGEF6	MBP	NXN
SMEK2	PJA1	ZFP106
PRR5L	NGRN	MPP5
SNORD23	PPM1B	TMEM168
PCDH11Y	DEDD	POLR1E
SUMO2	USP6NL	DNMT3A
RAVER1	ZBTB40	NUCKS1
UBE2V2	CTNND1	CCDC136
INTS2	FAM89B	ZNF574
CPEB3	LSM14A	CCDC14
SELT	LIFR	CRTC3
FBXO31	C7orf50	LMF1
LY75-CD302	AKIRIN1	CEP85
MAPK8IP1	SMIM10	DDX31
MYRF	EME1	USP46
CSE1L	PBX1	FAM129B
SLC16A2	CHD4	MRPS11
TP53I3	ELAVL1	ARID4A
ULK2	KPNA3	RTN4R
FAM57A	PIK3C2B	C5orf42
SMPD3	MAP2K4	BRD9
SNORD65	ST6GAL1	MRPS34
PGM5	YY1	HOXB9
CACNG6	DUSP8	DDA1
AP1B1	HOXC6	DDX54
INSRR	SCO1	C1orf50
MAPK10	B4GALT5	C11orf48
PIP5K1C	MPDU1	METTL22
FZD3	NUP153	MFSD11
EPC2	PDIA6	GNPTAB
ZNF497	GNA13	THTPA
LOC150568	TFDP1	BRCC3
GSG1L	PLA2G15	TMEM43
FAM224A	PKN3	NDUFS7
SNRPD3	ZNF10	NOTCH2
C12orf56	RSL1D1	IRF2BPL
SHB	KDM3B	NDNF
GALNT13	PNPO	EFTUD1
RANBP10	ZFP64	PLEKHF2
GBX1	TULP4	MORC4
CUEDC2	LYRM2	TXNDC15
NKX6-1	NMT1	ZFHX4
CAPN13	ARAP3	FBXO31
GEM	PLEKHH3	PEAK1
ZNF341	DUSP16	FAM57A
ANKRD30BL	MSANTD4	LPCAT1
LINC00273	LMNB2	THNSL1
MTRNR2L2	ADO	PHF17
PTPRN2	PYGO2	WWC2
PHKB	FAM105B	HSPA12A
RYR2	HN1L	RPF1
MALAT1	PIGM	CTC1
MACROD2	UBALD1	SPSB1
MTRNR2L1	SLC15A4	KIAA0226L
DIP2C	ZNF776	TTI2
UTRN	MIDN	FBXO11
VAV3	HOTAIR	FHOD3
MTRNR2L8	HLCS	OPA3
CAMTA1	HEXB	CCDC92
TRAPPC9	SERPINE1	TAOK1
HS3ST4	STRADA	C17orf70
NAALADL2	MINOS1	NINL
ANKS1B	CYFIP1	TANC2
SCARNA10	CMTR2	C16orf70
CNTNAP2	FAM160A1	DNAJC5
KCNMA1	LIN54	WDR82
SLC7A5	ZNF720	TTYH3
LINC00324	NRXN1	ARHGAP39
SHANK2	SAMD4A	TET1
WTAP	FAM104B	ZNF436
AGBL4	MCPH1	EEPD1
ATXN1	ZNF317	DUSP16
ACTB	MINOS1-NBL1	JHDM1D
GPC5	SEC14L1	HOXA3
SHF	BTN3A3	RAI1
APC2	CTNND2	WNT3
SORCS3	EEF1A1	SGPP1
TSHZ2	CDC25A	CLPB
ERC2	LAMC3	PLA2G12A
IL1RAPL1	ST3GAL6	CTNNBL1
KALRN	DPF2	LRRC3
HDAC4	GTPBP4	FAM83D
MIR4461	THUMPD1	SLCO5A1
CACNA2D3	C1orf109	SBF2
PARD3B	ZNF512B	ZNF611
SMA4	RTN4R	CABLES2
CGA	ADIPOR2	HDHD3
C10orf53	C14orf169	EPPK1
SLC14A2	NOL10	CECR2
SLCO5A1	HTRA3	FAM107B
SYN3	PPM1L	ATG10
USP53	TMEM37	C1QTNF6
TMEM132D	SIAH3	GSG2
KIRREL3	PPAPDC2	CCNB1
HSP90B1	YY2	GPR98
EGFEM1P	SNORA72	ARMC2
PHACTR1	LINC00910	SLC41A2
PRKCA	C1orf86	PCBD2
PAX7	U72	SNX29
HNRNPU	APC	FAM161A
OPCML	AHCY	FAM175B
NCKAP5	SMAD5	ARID5B
SNHG3	POLR3H	ANTXR1
TBC1D5	ARHGAP5	ZCCHC7
PTPRD	TRAK1	LARP1B
NRG1	DIAPH1	ZNRF1
SEC14L1	ZGPAT	TRAF7
RMND1	ACTB	CAMKK1
WWC1	EIF2AK1	POLDIP3
ROBO1	ANP32E	APOPT1
ZFAND3	KDM4C	KIAA1804
SYNPR	LARP4	CHAMP1
OBSCN	SMG7	SLX4
SDK1	MEPCE	FAM120B
CTNND2	MYC	PCDH7
EHBP1	PLP2	DOT1L
ERC1	TCEB3	PARD6G
INTS4	STC2	KRBA1
GRIN2B	HNRNPU	DAB2IP
MAPK1	ONECUT2	USP38
TRAK1	MYO1E	HIATL1
CREB5	CRK	GLYR1
SNORA40	NR2F1	USP32
ZMAT4	NAB2	KDM2B
PDE3A	ZIC2	GATA2
NBEA	NUP50	FUT10
RBFOX1	KDM2A	ZC3H10
CNTLN	VPS4A	C1orf198
CLSTN2	RAPGEF2	PLXDC2
JAK2	SETD1A	LRP11
MAD1L1	ADNP2	MUM1
RGS6	CHD7	ABHD13
FLT1	CHCHD3	UBASH3B
PTPN3	CTTNBP2NL	RAB11FIP4
GAS7	SH3TC1	TMEM241
RCC1	RIMKLB	C9orf37
ELMO1	MRPS12	PCDH10
NRXN1	CCAR2	LMLN
NKAIN2	TEAD1	CECR5
NTRK2	CCDC86	SYNE1
PID1	TANC2	RHPN2
MIR5694	CLPB	STON2
FLJ40852	TRAF7	MAP3K9
FMN2	SLC35A4	COL2A1
FTO	ANKRD52	SURF4
ABCA13	MFSD12	NKX2-4
DOCK1	ERC1	ZNF101
MIR663B	SIMC1	CDC14B
MYO1D	MITF	CASP7
PRDM16	TGFB1	SSH2
LMX1B	ABI1	TNKS1BP1
UBAP2L	EXOC7	RWDD2A
THSD4	ABCF1	KIAA1737
GPC6	TP53BP2	ABCC10
CCDC107	SCMH1	RCCD1
PPEF2	FAM102A	TRIM41
AMPD3	EIF4G2	BTBD9
CACNA1C	RBM23	RNF157
KCNIP1	FOXN3	KLHL29
SNORA48	TMEM184A	MOB2
SNX29	DROSHA	ZNF518B
MYO9A	THUMPD3	ANKH
KIAA0556	BCKDK	ZNF354B
CAMK1D	BCOR	BRD4
TBC1D1	SHC1	DNAJB6
FAM155A	RBBP4	DYNLL2
CNR2	TMEM2	EDARADD
AGBL5	EIF5A	DACH1
COL5A1	CD58	ZNF280B
GPT2	SKIL	COL13A1
LOC100507266	ZNF652	SPSB4
COL18A1	MSL2	COL18A1
SPTBN1	PFKFB3	TSPAN17
ARNTL	SPECC1L	AP2A1
ARL15	MBOAT7	PRRC1
PIEZO2	GSK3B	AMOTL1
ATPBD4-AS1	RPTOR	TTN
ATP8B4	SLC25A11	NIPBL
TRAPPC12	ZNF548	ANKS3
CPA4	DIDO1	ZNF274
XXYLT1	ZNF865	LARGE
PAAF1	KMT2A	RFX3
MATR3	NT5C1B-RDH14	PYGO2
HIPK2	AHCYL1	SHF
PLCZ1	ELOVL5	ZMYND19
POU6F2	RPL15	ZNF837
TTN	NOL8	PWWP2B
ATP1B3	QTRTD1	MBOAT2
CNTNAP5	CTSZ	SLC39A11
KCNC1	DPH1	DAGLB
SNORA71B	EMP2	FGD4
CARD11	FZD2	PPM1L
TUBB3	CTNNA1	EHD4
ADAMTSL3	GAPDH	ATRN
DAB1	LAMC1	OSBPL2
DSCAM	MAX	CASC5
LOC100130581	MYH9	HN1L
CACNA1E	SGTA	SFXN5
CAMKK1	SUPT6H	CMTM3
CMIP	HSP90B1	ZC3H18
ITPK1	XPO1	CCDC12
USH2A	PRC1	TSPEAR
SNORA43	ARHGAP1	LRRC45
SEMA6D	MCM2	TSNARE1
CSF2RA	ETF1	C18orf25
ENO1	DDX23	SPATA5
KHDRBS2	PFN1	SLC25A43
XKR6	SFPQ	ABTB2
CD80	LUC7L3	FZD3
SNTG1	SFN	SGMS1
LARGE	PA2G4	NUDT2
PMF1-BGLAP	BASP1	NCOA1
YES1	RAN	PSMA3
CLU	TADA3	PARS2
FNBP1L	UNC13B	C4orf32
TNXB	IVNS1ABP	LRFN5
LOC643770	EHMT2	B3GALNT2
BMP6	MALT1	XXYLT1
ANG	YWHAQ	SCFD2
LRRTM3	PYCR1	VPS13B
CDK6	NXPH4	TMTC2
PTPRM	AGO2	RNF168
EFCAB2	G3BP2	DCP1B
CHSY3	KPNA6	SENP5
PPP1R12B	MYO10	SEMA3D
PARK2	PLXNB2	TCP11L2
ZFPM1	LIMD1	ST6GALNAC3
MTRNR2L3	CELSR1	USP43
ZMYND19	ZNF544	CILP2
MIPOL1	TMEM97	SNX33
RIMS1	KMT2B	LNX2
ZHX2	NCAPD2	HS6ST3
EPHA6	CRIM1	GPR161
CUX1	BFAR	MLL3
RGPD6	TNFRSF12A	CBLB
MIR548T	TMED9	ZNF398
PPP1R10	KIAA1551	RASAL2
NPHP4	KIRREL	MSI2
SLCO3A1	UBB	ALDH5A1
CBFA2T3	SSH1	EYA1
MIR4638	WDR45B	PLEKHH2
PLXND1	TNFAIP1	EYA4
ACTG1	KDM6A	APBB2
ZNRD1	COTL1	DCUN1D3
ZBTB16	GOLPH3	USH1G
TMEM178B	EIF4H	WDR88
LYN	FUNDC2	TSHZ2
SYNE1	REEP4	ANKS6
DPP9	INTS5	C3orf58
BCAS3	CHD6	ZNF776
ARHGAP23	TUBA1C	RIMKLA
GALNT9	CCND1	XKR6
CAMK2D	PLCD3	ZFP41
NEBL	AP5B1	SLC41A1
KCNQ1	ZSCAN29	ZFAND4
CANX	PRR14L	PPP4R2
CTIF	TXLNA	CCDC107
FMNL2	DLGAP4	CHSY3
EFTUD1	LINC00942	ZNF800
SNAR-C2	THAP9-AS1	PSME3
PRKCZ	TIMP3	FTSJ1
MCTP1	L1CAM	NUDT14
MAFF	RPL8	PPM1A
GATA2	RPL17	LYPD6B
ANKRD44	RPL32	C8orf37
LOC339862	PPARA	PTPDC1
SNORA3	ALG11	ERC1
ARMC3	QSOX1	STXBP4
FAM168A	CSDE1	RTN4RL1
DPYD	SLC7A2	C19orf47
IQSEC3	BRCC3	MORN4
NOTCH2	ZNF805	ZNF827
SNORD104	SAR1B	PIK3R1
WWOX	RYR2	OGT
EGFR	ZXDC	QSOX2
LMLN	PAICS	POLN
AKAP6	MANEAL	EPHA5
CHN2	CLCN7	ZNF714
PRLR	TUFT1	WDR53
SLC9A3	APOLD1	MCM8
AUTS2	SMARCC2	TMEM65
PDZD2	LRRFIP2	SLC16A9
UBAC2	SLC10A3	ZNF169
SNORD19B	BTN3A1	RNF126
NYAP2	EHMT1	ZMYM2
SCARNA9L	ANKRD50	PHC2
SLC22A23	NDUFB4	MSRB3
GRK5	PAPD7	NME1
PCDH15	BAG1	CLIP1
DISC1	CTCF	GALNT10
GPR64	MAP7	ZNF497
GAB2	RBM4	DENND2C
FARS2	DCTN5	LONRF2
KIF5C	SH3GL1	C3orf67
HECTD4	M6PR	FAM83H
CSMD3	ODF2	MIA3
RALGAPA1	AKT2	AFAP1
SHROOM2	SLC52A2	ACACA
HDAC9	ENC1	TBC1D9B
SNORA45	AHNAK	LENG9
KLHL29	AK2	FAM5C
PLCE1	ATF4	CNNM2
TFDP2	CLTB	THSD1
FAM189A1	GOLGA1	POLQ
TRERF1	ITGA3	ZNF644
INPP4B	MDM2	MPRIP
DIS3L2	TJP1	PLEC
KLHL1	HIRA	TEAD4
ABCC5	EIF4EBP1	LGALS8
RBFOX2	NEURL1	GTF2A1
CTNNA2	EFNA1	MYO18A
FGF12	COX7A2L	SLC37A3
CA10	XBP1	RNF216
CHCHD6	GLUD1	POGZ
SNORA72	SMC3	ERICH1
ATP8A2	HOXA11	FREM2
CACNA1B	UST	METTL10
NCOA2	ZNF263	RAPH1
TBRG1	STX6	MALAT1
DPYSL2	NEDD8	LOC493754
SNORD97	TNFAIP2	PVT1
GALNTL6	DCTN2	CDKN2B-AS1
OXR1	ERF	FAM86DP
EXOC4	SLC2A1	LINC00461
HEXB	NUDC	LOC100134229
TEAD4	PNRC1	LOC100270746
PPP2R2B	PSMF1	HCG11
NOD2	STIP1	LOC440173
BANP	PRPF6	LOC146880
TTYH3	GNL2	ZNF767
CACHD1	UBIAD1	COL6A4P1
DGAT2	CNIH4	LOC100287042
TFCP2L1	PPIL2	LOC155060
TTC31	PPP1R26	ACADS
MGST2	RHOBTB3	ACADVL
TBC1D14	PPRC1	ADRB2
SFPQ	MRPS27	ATP7B
FZD1	RAD54L2	BCHE
NFIX	CEP68	BLM
LRRC27	AGTPBP1	BRCA2
PSD3	ZDHHC5	BTD
GHR	RRP7A	LYST
FSTL4	PCF11	CPT2
SNORD49A	PLLP	CYBA
FAM13A	DBR1	CYP1B1
FAM19A1	MTFP1	TOR1A
NT5DC1	MEX3C	EPOR
WDR45	SMG8	ERCC6
VPS13B	MIS18A	GBA
SNORA62	SLAIN2	GJA1
SNORA71A	OSBPL11	GLI3
PARP12	INTS3	SGSH
AMD1	NAA50	JAG1
XKR7	TAF3	KHK
TMEM168	POLDIP3	MTR
MTRNR2L6	PURB	NAGA
TDRD3	DEDD2	NAGLU
MIRLET7BHG	CASC4	PNP
RUVBL1	MAPK1IP1L	NPC1
PARD3	TICRR	OCRL
CDH22	PAQR4	PEX6
GNAL	LSM12	PHKA2
LINGO2	PHF13	PLOD1
MIR548AN	C3orf38	SOX9
COL5A3	RABL3	STS
FBLN5	PAQR7	TPMT
NOTCH2NL	GNPNAT1	TSC1
SNX4	PCGF5	UMPS
KIF18B	DDB2	ALDH3A2
ADAMTS19	GLA	BLMH
SCARNA3	PGK1	GP1BB
AACSP1	TPM1	HSD17B1
CACNA1D	RPL27A	IL4R
GRIA4	ZFYVE27	PAFAH1B1
FLJ43315	KNOP1	STK11
SOX5	RPS17	SUOX
NUBPL	UBE2V1	BARD1
NPEPL1	SRA1	PEX1
CAPRIN1	NUPR1	TWIST1
SLC2A13	MIER1	AMH
B3GNTL1	BEND3	ATRX
ZNF767	C15orf57	HOXA13
U2SURP	NBEAL1	KCNJ11
PSMB2	YPEL5	PMS2
C6	TMUB1	RFXAP
QSER1	CISD3	VHL
MSI2	DMTF1	IFNAR1
NKX2-4	TMEM30A	TGFB1
ARHGAP15	IVD	ADORA2A
AGMO	SETD6	ADORA2B
PTPRT	PDP1	ALDH1B1
KDM5B	FAM172A	CACNB3
ADARB2	ARHGEF9	CHRNA5
VIPR2	SIRT2	CHRNB1
GPBP1	RPS17L	CSF1
TENM2	DAP3	IMPDH2
PLEKHM3	URGCP-MRPS24	KITLG
STXBP4	SOAT1	PDE3B
DEFB124	ZNF444	RARB
MTUS2	COX14	RPL27A
STT3B	KPNA4	RPL36AL
ONECUT2	SSB	C16orf42
GSKIP	TNFRSF10A	C16orf87
TSNARE1	EIF2S2	SLC35E4
MAP2K5	COX15	ZNF782
ATP6V1A	COIL	ZNF470
PALM2	USP11	MED11
DZANK1	OXA1L	PIM3
FAP	NR2F6	MTUS1
ARHGEF10	MED6	USP16
EGFLAM	MCM4	EXOSC3
NCK2	DYNLT1	ZNF787
TMBIM6	KRR1	ZNF280D
UGT2A1	TTLL5	BTBD7
ARHGAP39	ATL3	GPATCH8
PLEKHA7	TRUB2	KCTD11
HTR4	NAA20	TWISTNB
SNORD62A	COMMD10	HMGXB4
SNORA76	NAA38	GPRASP2
SLC1A7	VPS29	TUSC1
TOM1L2	MRPS34	ZNF774
CCDC146	MRPL34	LIN28B
RAD51B	PLXNA2	ZYG11A
PRKD1	MRPS24	NRARP
GMDS	C19orf44	METRNL
MGAT4C	NICN1	ANKRD34B
UNC45B	NIFK	YPEL2
SPAG9	ALG2	ZNF780B
SIRT1	MTERFD2	IP6K2
IL4I1	TMEM189-UBE2V1	JMJD8
KDM1B	ZNF254	METTL13
MAN2B2	SNORD45A	TULP4
ABTB2	SLC25A51	SHISA2
CNTN6	U45A	IRGQ
LOC442028	AR	SMPD1
U2AF2	CTSA	TTC32
LINC00189	CYB5R3	GPX8
LINC00535	APP	ZNF761
CYFIP2	IFNAR1	CHAC2
PTGR2	IGF2R	ZNF121
MIRLET7F1	PUS1	ZNF468
TBC1D16	HNRNPL	STK16
CPED1	PKP4	MFAP3L
HOPX	ENAH	C20orf94
FIG4	LPHN1	KIAA2018
GRIN2A	MYADM	PKD1
SLC25A40	AP1G1	ZNF655
SNORD44	LONRF3	ZNF766
METTL14	ELMSAN1	PM20D2
TRIM14	DBNDD2	SPIN3
OCA2	TNFRSF1A	IBA57
AJAP1	KIAA1191	SLC25A30
HDAC8	UNK	C16orf91
EDNRA	FITM2	ACER2
RHOU	SETD5	ZC3H12B
AATK	RABEP1	SLC10A5
NPSR1-AS1	GIT1	C9orf102
BRSK1	CKAP2	SERP2
RGPD1	PCBP2	C10orf114
DBC1	ACTN1	FAM171A1
MIR663A	FLNA	TNK2
C1orf86	PABPC1L	NAA30
SORT1	DIS3	HNRNPA1L2
MGAT5	EPN1	MSL1
RUNX1	ZNF385A	C6orf174
CRTC3	YWHAZ	DNAJC21
ARID5B	RUSC2	SPRN
C7orf10	CPSF7	CTBP1
ZNF274	DAZAP2	MYPOP
PFKFB2	ATXN1L	MCART6
E2F3	EFTUD2	RGMB
RNF38	BANF1	SPIN4
DUSP2	SLC2A6	ZKSCAN2
WDR17	TTC28	C16orf88
EPHB1	TXNDC5	MPST
TTLL11	PIP4K2C	C1orf190
RASA3	NPTN	ALG10B
UTP20	ZBED1	C12orf68
ATP2B4	ZMYM3	C15orf58
SNORA20	GNL3L	SRRD
INTS1	TMEM184B	EIF2AK4
C4orf22	ARL2	ZNF107
SNORD88B	CHTOP	CXorf40B
HSPA5	MTHFD1L	UFSP1
STAP2	NUSAP1	PURG
SLC41A3	TPD52L2	DNAJC25
SPIRE1	HDLBP	RFFL
MYO5C	CSE1L	MSMO1
CASZ1	CDKN2C	TMCC1
TBC1D2	ATP2A2	CCDC157
SPRY3	GRB2	YDJC
RNF122	ITPKB	KIAA2026
EFCAB11	KPNA1	RNF215
PIR-FIGF	LRP3	POLR2M
MMP17	LTBR	NR3C1
SPATA16	PAK2	ZNF187
ABCF2	PRKACA	ZNF749
DERA	SSR2	ZNF805
SNORD18C	SSRP1	LRRC24
METAP2	TIMP2	FBXO48
LOC440354	DPM2	ZNF688
EDIL3	CES2	MECR
FLT3	FUBP1	BCL7A
C8A	CDKN1B	TGFBR2
COBL	CREB1	ZNF197
ACE	MLLT3	YIPF5
AFF2	BAP1	CSNK1A1
FER1L5	MAPKAPK2	AP2M1
LTBP4	GDF15	KCTD21
SVIL	ACTN4	C6orf120
LARP1	PTPN14	GLTPD1
MAGEA9	PDLIM7	COX19
ABCB10	GTF2E1	CYB5RL
NRXN2	TCF20	RAB24
SCARNA9	REEP5	CTNS
C1orf101	TSHZ1	TP53BP2
INSR	MTF1	PLAA
PLAGL1	NCOA2	NT5DC3
DDX55	DNAJB2	C3orf75
EHD4	QKI	IQCH
ARHGAP22	SF3B2	C19orf12
GID4	EIF2D	MRI1
PTBP3	HSPA13	FDX1L
MYO9B	BACE2	MAF
GFM2	EPB41L1	CSNK1G3
MICAL3	GTF3C4	ZNF174
TTC40	EXOSC2	CBFA2T2
TBL1XR1	SENP1	RRM1
EDA	FAM120A	C19orf6
FSD2	LMTK2	MYCL1
LOC100130000	PHLPP2	NGRN
KCNQ2	BCL2L13	SAR1B
SSRP1	CAMSAP1	CSTF1
EFHD1	FAM98A	ERP29
41344	BRPF3	ALDH1L2
KCNH5	RAB10	ITPRIPL2
ZNF169	TOB2	FAM134B
SCARNA4	GTSE1	SRA1
OGFOD1	POGK	FAM102A
CCDC136	ZC3H7B	GTF3C2
FAM73A	POMGNT1	C7orf70
PLCH1	HEATR2	GGPS1
PIEZO1	C1orf159	TRIM16L
IGF1R	GID8	CDKL5
PAK2	OGFOD1	GON4L
PARP15	GNG12	NCKAP5L
CCDC141	PMEPA1	ZNF284
CCNL1	HEG1	MARVELD2
BTNL2	ZSWIM6	CDC42SE2
DPP6	C7orf26	TRIM71
TMEM57	KLHL18	TRIOBP
BTBD11	C17orf70	SLC25A29
C8orf82	FAM107B	KIAA1984
ZNF318	POMK	C1orf38
SNORA61	COG8	KIAA0317
SNORA6	LZTS2	KREMEN1
LOC63930	SYDE1	PICK1
MAPKAP1	CSRNP1	PTGFR
MAP1S	EAF1	C15orf59
HIST1H2AL	PIGS	CREBZF
BMS1P2	RASL10B	ZMYM5
STK24	MTPN	ZNF550
MTRNR2L4	N4BP1	TIRAP
DPF3	C9orf91	TRO
THSD7A	NAT8L	SDCCAG3
GNPTAB	NELFCD	DEDD
CDC42BPB	LINC01123	TMPPE
GREB1L	ENG	C17orf90
GTF2IRD1	FGFR3	C19orf55
RUNDC3B	GCDH	FAM83G
RIMS2	GPI	ARL16
CDH23	LPL	CHTF8
ZZEF1	ATRX	ZNF765
KIAA1704	ALAS1	DNAJC28
PDGFRA	CGA	PAPD5
HMGN4	NT5C3A	PCDH17
PRDM11	BTBD7	CCDC56
ZFP106	CCT3	YARS2
SNORA10	TCP1	ASB1
MYLPF	C2orf68	MTMR12
RDX	EMC6	FAM63B
DTNA	TM9SF1	TMEM70
TRPM6	USP1	LINS
ARNT2	YDJC	ZXDC
CDH12	SH3PXD2B	SLC29A4
EBF3	IRAK1	PPAN-P2RY11
SUFU	CYB5RL	HEY1
ABCC3	MRI1	KIAA0895L
APBA2	RCE1	RALGDS
TIA1	AMZ2	PGP
GPR126	BTF3	PPP4R1
BCAR3	CDC42SE1	MST4
ZSWIM5	PPP4R1	ABHD12
RPS5	CCDC41	CARHSP1
CCT5	SUMF2	SLC12A6
FAM19A4	CRTC3	MINA
RCL1	FIGNL1	AGAP3
ZNF664-FAM101A	HIPK3	MAZ
DAZ4	GJC1	NCBP2
ADAMTS17	TRABD2A	NSL1
KIAA0226L	EARS2	ENGASE
LINC00102	NDUFAF7	SNUPN
MAEA	MRAS	KDM5A
EXOC6B	MCC	SDHAF1
MIER2	FAM160A2	ZSWIM7
BBS9	ATXN7L3	FIGNL1
TOX	COQ10A	METTL12
FOXK1	RUSC1	C14orf43
PKD1L3	SYNPO	SLC6A4
EIF4H	ENTPD6	SLC12A2
ETS2	IRAK4	HIPK3
LAPTM4B	ELF4	UHRF1
RUFY3	LRRC8A	CLCC1
SCEL	ZNF562	C5orf43
CEP85	SPAG9	SSTR2
ITPKB	TMEM201	TUBB2A
MIR3676	SMIM13	TUBG1
UVRAG	RNF185	ZNF391
LRP2	SGMS2	HS6ST2
NID1	ZBTB42	SREK1
TACC1	CASP8AP2	SPPL2B
RFX4	DAXX	RBM23
CLEC14A	SAR1A	POMT1
SYT7	API5	DPH5
NEK11	COPS2	IRF2BP2
SORCS2	BSDC1	TMEM231
ADAMTS18	NHSL1	TNFAIP8
ZNRD1-AS1	PHB2	FAM127A
C20orf78	WDR81	FAM127B
RBMS3	LRCH1	FAM127C
CR2	TRAF3IP2	SLC29A1
TCF7L1	CD320	CDC16
TEX264	CLCF1	ART5
C15orf27	SLC1A3	HNRNPUL2
POLDIP3	MFSD5	FNDC3A
FHOD3	SMG6	CREBBP
FRAS1	ZEB2	BCS1L
CISD3	KXD1	PRKD2
COL13A1	OLR1	PRNP
DDX10	PCDH7	KIAA1147
PPP1R9A	FGFR1	ZNF629
ANKRD33B	NCOA3	UNK
EXO1	ATP6AP1	SHANK3
INPP5B	PIGT	SLC45A4
ZNF423	IKBKB	BEND3
SNORD59B	NFIB	FBXO46
MTRNR2L10	IL6ST	ZNF697
HSPG2	SLC25A22	FITM2
SNORA65	MATR3	ODZ3
PPM1A	USB1	MBOAT1
ZMYM3	DICER1	USP45
DKFZp686K1684	SYS1	ZNF275
EFCAB4B	PI4KB	ZNF823
MSH2	KIAA1522	TNRC18
PKD1L1	C15orf38-AP3S2	TMEM223
SFMBT1	TRIM39-RPP21	TMEM150C
NCOR1	RPP21	TBX18
MSN	RBM15	SETD5
LINC00200	UBE2E1	C19orf29
ZNF438	BMPR2	C15orf57
ATP1B1	NPEPL1	ZNF799
POTEH	TWF1	MYO1C
FAM5B	MKX	DSE
DIAPH2	VEGFB	ZNF623
PPP4R2	C20orf112	TCTN1
IMMP2L	DNAJA1	C11orf57
MYH4	CYR61	CEP57L1
RPL18	ARF6	NAA60
CCT6A	ATP1B1	EARS2
LASP1	ATP5B	C10orf26
FAT3	BMP6	C2orf56
SUGP2	CSNK2A2	THADA
C3orf58	F2R	C11orf83
HECW2	FYN	C1orf226
BICD2	c6orf120	MCC
ARHGAP35	HPCAL1	C2orf77
GABRB1	IARS	LNP1
ANP32E	KCNK3	MYSM1
LINC00869	LRP6	UQCRHL
STAB2	MCM3	MEX3A
ANP32A	ODC1	TMEM22
IPCEF1	PPP2CA	GCNT1
ATP2B2	RNH1	ACO2
CCDC93	THOP1	HNRNPF
DOCK3	YWHAB	ZNF295
TACR1	RRP1	ZNF621
WDR52	RIPK1	ZNF419
HSPA8	CS	CHCHD4
BACE2	CYTH3	DDX17
E2F6	GOSR2	SGSM2
SNORD33	TRAF4	USP5
SRSF5	CAD	C14orf109
CD97	DDX10	AKT1S1
MIR127	DSP	RNF169
IVNS1ABP	EFNB1	C12orf44
TTC28	LATS1	RPP14
KCNIP4	FXR2	FAM89B
ABCA8	GABRE	FAM210A
AKT3	H1F0	INO80C
CYB5D2	NUP98	FAM104A
DENND5A	HSF1	ZNF862
POLE3	SMAD6	CCDC43
WNT7A	ARPC5	ZBTB34
KCNH7	KIF20A	TINF2
LINC00598	GDF11	ZNF239
HCN4	SRRM1	ULK3
ABCC8	SMYD5	ZNF30
MYO3B	NUCB1	ZNF146
DNAH9	VARS	FTSJD1
RNF216	GNAI3	PTAR1
SOS2	SERINC3	LRRC58
SDHAP1	RAC1	REPIN1
AKAP13	SLC5A3	SYBU
NFASC	HNRNPUL1	FBXL19
SNORD15B	STRAP	C7orf25
QKI	SUPT16H	TMEM192
PILRA	NM_007273	C17orf62
KIAA1432	NUPL2	RC3H2
EYS	CCT5	SNRK
PSMA7	AHSA1	C17orf80
TANC2	RSU1	ERLIN1
NDUFAF6	VPS51	MED7
FTL	NTMT1	TMEM170B
XKR9	SUCO	FAM72B
SGCZ	TNRC6A	BEND7
RAC1	CDR2L	FAM13B
ZNF280C	SH3PXD2A	SIKE1
DIP2A	KDM4A	PPAPDC1B
CASK	KIAA0100	SNX18
ALKBH5	TBKBP1	ZNF554
FANK1	EFCAB14	OTUD4
TRABD2B	TSC22D2	PNMAL1
LOC728730	EPM2AIP1	SH2D5
GNAS	OSBPL2	ALS2CR8
HK2	KIAA0196	SLC25A36
GTF2IRD2	RNF10	TMEM177
COL22A1	KIAA0020	ARMC5
C19orf47	KIAA0907	ZFYVE16
SNORA13	MON2	C17orf100
ALOXE3	CDK19	ZNF142
ALPK2	MPRIP	MYBBP1A
ARHGAP32	TTLL12	ZBTB10
PLXNB2	WSCD1	KIF13A
STOM	POFUT1	NUDT19
FOXJ3	NELFB	FBXO45
SMG6	RAB11FIP5	ACYP1
AHNAK	MMACHC	C12orf51
FAM114A1	SENP3	ZNF250
HIVEP3	PELO	RNFT2
CCDC64B	COPZ1	FAM160A1
DOCK9	MRPS16	USP20
ALDH1L1	SLCO4A1	MECP2
LRP11	UFC1	ADAR
ASTN2	SDF4	KIAA0284
ART1	TRIM44	TEN1
SNORA46	ANKRD10	ECE1
USP13	FAM46C	LDB1
SHQ1	TMEM104	C17orf51
SLC25A43	QRICH1	AMOT
OPLAH	UHRF1BP1	ZNF276
SNORD95	C17orf80	METTL15
NXN	MED9	FAM211A
PPM1H	LRRC59	THUMPD3
CELF4	ANLN	C17orf85
ITPR2	CHPF2	NBEAL1
HLA-DPA1	DDIT4	PIK3R3
PLA2R1	RNF20	CLCN7
FBXL8	REXO4	DHX36
THRB	RCN3	C1orf144
LAMA2	ABHD6	MGAT1
SNAR-B2	SRGAP1	PRRT4
LOC388692	NLGN2	PABPC4L
CCNI2	VPS18	ZBTB37
ARID1B	SHROOM3	AGAP2
C1GALT1	TRIB3	NAPEPLD
PITPNC1	TP53INP2	DBNL
ACOXL	FKBP10	C3orf71
DENND3	MAGEF1	KLLN
STIL	VPS52	SLC25A19
IPO11	GIGYF1	GINS3
NHSL1	C16orf58	HMOX2
PI4KA	AEN	SMARCAL1
GNG12-AS1	DDX31	TET2
STMN3	SOWAHC	ACCS
GRM7	SELRC1	BBC3
TRRAP	PHF23	LRRC8A
DLGAP3	CCNJL	RNF19B
NEMF	ZMYM1	STXBP5
USPL1	FAM57A	SALL1
LINC00461	CPEB4	RWDD3
ATP9B	ISG20L2	PMS1
PDE11A	MRPL14	UBP1
CABIN1	SLC37A3	SULF1
SCARNA16	DDI2	TPRN
ZNF398	KIAA1804	USP8
FANCC	LMF2	NUDT22
ALG9	C5orf30	ZBTB4
C1orf228	B3GNT9	TOMM40
PREX1	FAM78A	MARK3
MEGF11	TRIM41	SH3D19
BMPR1A	EGLN2	INPP1
WISP2	CDKN2B	ENTPD4
LOC145783	SCAMP4	NSDHL
AOAH	ZSWIM1	CYHR1
SNORA67	OVCA2	ZNF673
SNORA24	SPSB3	FAM198A
DDX4	DCBLD2	KCTD15
NTNG2	ZNF675	ZNF222
TENM3	CNOT6L	GSPT1
DNAH12	MRPL30	ZNF562
ELK3	TMEM170A	EEF1D
RELN	XXYLT1	SUMF2
KCND2	ZNF367	FAM108A1
GLIS3	GAS2L3	CCDC77
MRPS34	MYLK3	APOLD1
TP73	SRPK2	HRAS
PLA2G12A	VWA5A	SSFA2
SNORA36A	PTPLB	ZNF195
MAPK9	ZC3H6	C17orf96
CYFIP1	PVT1	GUCY1A3
PLS1	TRAPPC13	C14orf93
DNM3	SEPT7P2	RABL5
MIR181A2	LOC388152	ZNF286A
BASP1	LOC285696	MAMSTR
CNKSR3	LINC00346	NELF
GRIK3	PARD6G-AS1	INPP4A
SCARNA21	LOC339803	AP3M2
IQSEC1	SNHG4	EIF2AK1
RNGTT	LOC646719	RNF24
SOX6	ATP2B4	PSMG3
CTNNAL1	ATP5C1	CCNJ
KIAA0930	HNRNPA1L2	ZDHHC4
CRISPLD2	ZNF107	CYB561D1
MBD5	TMCC1	TBCCD1
SLC3A2	KIAA2026	CDV3
TRPM7	HAX1	PHLDB2
NPBWR2	ARF1	HYLS1
HSBP1	BCL7A	AHI1
LOC100286922	FAM220A	GHRL
SCG5	NCKAP5L	JDP2
ACTG2	USP9X	SLC39A14
DNAJB6	ZNF550	ZNF397
SNORD58A	INCENP	TCOF1
HCN2	GEMIN8	C6orf228
PLEKHG4B	DFNB59	C19orf71
LTA4H	ACO2	C5orf24
GBX2	MTFR1L	C2orf63
C20orf196	FBXL19	FOXI3
BIRC5	SKA2	PIK3IP1
CEP72	PLEKHB2	VWDE
LRRC4C	PPAPDC1B	UCK1
TTC7B	ZBTB10	NIF3L1
PIK3AP1	GDI2	AARSD1
ABCA4	MFAP3	R3HCC1
SPATA5	SIRT1	FBXO28
FANCA	SEC61A2	ZNF879
FRMD4B	KIAA0825	FAM178A
SCCPDH	KDM5C	RPL28
DKFZp686O1327	ANXA6	ZNF507
PPP6R3	BUD13	OTUD5
PHC2	VPRBP	SGMS2
MLL	MINPP1	ATXN7L3B
SFXN4	SMKR1	LITAF
SP4	TBC1D24	BTF3L4
LOC284395	UCHL5	LYSMD1
JHDM1D	RPL17-C18orf32	GPR107
LYPLA1	KIF16B	ZBTB42
SNORA2A	HNRNPDL	CASP8AP2
LOC339975	BACE1	ATXN1L
FAM120B	TMEM147	CNST
ZNF714	GFOD2	TRAF3IP1
COL26A1	KAT6B	GGCX
TPT1-AS1	GOLGB1	NIPA1
SPNS2	AHR	RNASEH2B
DLG1	APEH	LMAN2L
SNORD6	ARF5	SPG20
SNORD81	DBT	CCNYL1
ATG10	JAK1	TXNL4B
RFX5	TBC1D25	C2orf44
LSAMP	PDGFRB	PPP3CB
LHPP	PSMA2	CRCP
SDCCAG8	RGS2	AIMP1
SLIT3	SNRPB2	EDC3
MAP7	TPT1	OSR2
LDB3	RANBP3	C6orf203
GJA9-MYCBP	ADAM9	FBXO5
TEAD1	MBD4	BHLHB9
SNORA44	CCNG1	SLC35B3
ZFPM2	GPS1	RPUSD3
KIF21A	BAG2	WDR47
ZNF471	GOLGA2	RAD51D
ADAL	DYRK1B	ZNF669
SBF2	HIST1H1E	ZNF780A
KIAA1217	PRKAB2	TGFBRAP1
SPSB1	ZRANB2	GHDC
SNORD61	LNPEP	TMEM194B
DNM2	RBM6	TPRA1
BFSP2	SLC35B1	SAR1A
LOC284661	SNAI1	ANO5
GOLGA6D	ZNF211	HNRPLL
HMBOX1	PTGES3	ATG13
HERC2P3	MAP3K2	CCDC121
TREML4	DBF4	C15orf23
NRAS	SPIN1	CHAC1
CNTNAP4	WBP2	MAGI3
TBC1D2B	EIF3K	C22orf46
ARMC2	C16orf80	DIS3L
SNORD91B	RAB3IL1	ZFP161
ABR	ZBTB44	NFRKB
LCP1	GTPBP8	COPS2
SMAD2	SLC7A11	C15orf61
TBC1D10C	SNX5	GPR63
MYO18A	ZNF592	C2orf74
PAPOLB	EIF4A3	CDYL
ANXA11	TOMM20	PTPMT1
ZNF720	BTBD3	BANF1
LRRFIP1	RCOR1	NDOR1
KRBA1	PLEKHM2	NAT10
ZNF366	KIAA1033	ZNF772
MUM1	PSD3	DENND4A
SNORA23	PNISR	PRICKLE1
FBN3	TRPC4AP	CITED1
RBM20	CHST15	SMCR7
UBE3A	TAF9B	C11orf95
SNORD86	CNOT1	SDK2
MAP3K9	ZNF581	BTN3A1
SEPT7P2	TDP2	EDEM2
NUP85	ARL17A	COG2
GLTSCR1	RNF111	USP27X
DPF1	TIPIN	ZNF619
IPO8	C1orf56	SKIL
NOXRED1	DDX27	RRP12
ARID4B	SCYL2	PPP1R3G
RAB27A	ZNF532	INTS9
MTRF1	TYW1	KIAA1671
NME7	TMEM19	SP9
HOXD13	BRIX1	SLC35C1
PPM1D	C5orf22	NECAP2
C16orf45	ABCF3	RARA
ABHD13	SYNJ2BP	ETV3
FAM122B	DDX28	DSN1
LOC440461	NDUFA12	ZNF566
TMEFF1	DDX49	JMJD5
NSFL1C	MRPS22	SIN3A
VDAC3	PNPLA2	ABHD11
C3orf67	KIAA1161	ZNF652
SNX8	METTL14	OTUD1
SLCO2A1	XK	ALKBH2
S100Z	RHOU	OXSM
HSP90AB1	ZFYVE20	TEF
41523	LMBR1	MSL2
COL6A4P1	CEP97	NR1D2
HOXA3	FN3KRP	PFKFB3
C18orf63	TRIM8	SCAF4
RFX8	ARPC5L	SPECC1L
CEP170	MRPS5	EHMT1
DENND2A	STK40	RBM17
CEACAM3	EBPL	TRIM45
BIK	GLYR1	GPSM1
TM4SF19-TCTEX1D2	VPS26B	APH1B
NAA50	DTD2	ZNF529
ZFP36L2	WDR92	GLG1
LINC00235	MTFMT	ZBTB8B
EIF4B	ANKRD9	XPC
POTEF	KANSL1L	WFS1
NUB1	RNF217	TANC1
UBXN11	KDELC2	SAP130
C14orf132	TTL	TIMM8A
SH3BP5	KCTD20	TJAP1
ACOT7	MICALL2	HSDL1
SRSF9	HOXA11-AS	MBOAT7
LOC100130691	ANXA2P2	MIER1
SND1	PP7080	PIP4K2C
C1RL-AS1	HCG11	TMEM64
COPS4	LOC100294362	NCEH1
PAPL	ATP6V1G2-DDX39B	LEPRE1
ABCA2	CEBPZ-AS1	SPSB2
ZMYM2	UQCRB	KDM3A
PTPN18	ACA32	BEND4
TSN	ASS1	SH3YL1
MIR320B2	COL5A1	BUD13
MLLT10	PMM2	RHOBTB2
TRAM2	PON2	IQCC
PI4K2B	UMPS	SGOL2
INSIG1	GM2A	DDHD1
NXPH1	CD59	SETD6
USH1C	IMPDH1	CDK10
ZCCHC9	IMPDH2	POLR3B
RASA2	RPL4	WDR25
C9orf172	RPL13	TEX10
CCS	RPL19	AHCY
SSBP3	RPL22	LOC728392
RBM3	RPL24	FAM135A
[truncated: 3,769 more rows]
